# Supplementary material for: Safety and Modulatory Effects of Humanized Galacto-Oligosaccharides on the Gut Microbiome
Source: Front Nutr. 2021 Apr 7;8:640100. doi: 10.3389/fnut.2021.640100 (PMC8058378; doi:10.3389/fnut.2021.640100)
Supplement: Supplementary file 1 [file Table_2.XLSX]

## Sheet: mouse-experiment-relative-abund
#OTU ID	Control post-stabilization	Control 14days	Control 21days	Control 28days	Control 38days	GOS 14days	GOS 21days	GOS 28days	GOS 38days	hGOS 14days	hGOS 21days	hGOS 28days	hGOS 38days	OTU Persistence
Unassigned;__;__;__;__;__;__	8.11229e-07	9.60327e-07	2.45745e-06	1.76353e-06	7.62273e-06	0	0	1.97819e-06	1.96785e-06	0	0	2.22412e-06	0	0.615385
k__Bacteria;__;__;__;__;__;__	0.00110635	0.000558549	0.000543238	0.000932783	0.00315667	0.000830426	0.00191131	0.00311453	0.00104737	0.000470963	0.00065628	0.0010092	0.00172373	1
k__Bacteria;p__;c__;o__;f__;g__;s__	3.54959e-05	1.23329e-05	2.47666e-05	2.73969e-05	2.95067e-05	0	1.44181e-06	0	1.52069e-05	4.80869e-06	0	2.69525e-06	9.63452e-06	0.769231
k__Bacteria;p__Acidobacteria;c__Acidobacteria-6;o__iii1-15;f__mb2424;g__;s__	0	8.82712e-07	0	0	0	0	0	0	0	0	0	0	0	0.0769231
k__Bacteria;p__Actinobacteria;c__Actinobacteria;o__Actinomycetales;f__Propionibacteriaceae;g__Propionibacterium;s__acnes	0	0	0	0	0	0	0	4.68661e-06	0	0	0	1.20563e-07	0	0.153846
k__Bacteria;p__Actinobacteria;c__Actinobacteria;o__Bifidobacteriales;f__Bifidobacteriaceae;g__Bifidobacterium;__	0.00285759	0.00769379	0.00363188	0.000357159	0.0074943	0.0191603	0.0148888	0.00769888	0.00511668	0.0115724	0.00881191	0.0104776	0.00444694	1
k__Bacteria;p__Actinobacteria;c__Actinobacteria;o__Bifidobacteriales;f__Bifidobacteriaceae;g__Bifidobacterium;s__pseudolongum	2.63663e-07	1.28419e-06	0	0	0	0	0	0	0	0	0	0	0	0.153846
k__Bacteria;p__Actinobacteria;c__Coriobacteriia;o__Coriobacteriales;f__Coriobacteriaceae;__;__	7.52629e-07	1.00567e-06	0	0	1.46936e-06	0	1.84307e-06	0	0	4.22338e-07	0	0	0	0.384615
k__Bacteria;p__Actinobacteria;c__Coriobacteriia;o__Coriobacteriales;f__Coriobacteriaceae;g__;s__	0.00811648	0.0117664	0.00414661	0.00188928	0.0105482	0.0200686	0.00916009	0.00339994	0.0110243	0.0202648	0.0124523	0.00546881	0.0267307	1
k__Bacteria;p__Actinobacteria;c__Coriobacteriia;o__Coriobacteriales;f__Coriobacteriaceae;g__Adlercreutzia;s__	0.00469235	0.00405651	0.00209402	0.00393353	0.00327613	0.00246715	0.00181648	0.0010008	0.00292969	0.00384803	0.00315211	0.00212835	0.00448929	1
k__Bacteria;p__Bacteroidetes;__;__;__;__;__	6.70229e-07	0	0	0	0	0	0	0	0	0	0	2.30275e-06	0	0.153846
k__Bacteria;p__Bacteroidetes;c__Bacteroidia;o__Bacteroidales;__;__;__	3.41088e-06	0	7.37163e-06	0	1.26691e-05	2.88647e-06	6.5759e-06	0	0	1.23645e-06	0	4.44824e-06	0	0.538462
k__Bacteria;p__Bacteroidetes;c__Bacteroidia;o__Bacteroidales;f__;g__;s__	0	0	0	4.65272e-06	0	9.79e-07	0	0	2.38952e-06	1.17315e-06	0	0	0	0.307692
k__Bacteria;p__Bacteroidetes;c__Bacteroidia;o__Bacteroidales;f__Bacteroidaceae;__;__	6.37085e-07	0	0	0	0	0	0	0	0	0	0	0	0	0.0769231
k__Bacteria;p__Bacteroidetes;c__Bacteroidia;o__Bacteroidales;f__Bacteroidaceae;g__Bacteroides;__	0.110642	0.0960927	0.102321	0.217429	0.0560371	0.197383	0.206431	0.20367	0.16559	0.14147	0.0988276	0.163444	0.288564	1
k__Bacteria;p__Bacteroidetes;c__Bacteroidia;o__Bacteroidales;f__Bacteroidaceae;g__Bacteroides;s__	1.27427e-06	1.09191e-05	1.14123e-06	0	0	2.06739e-06	2.21813e-06	0	0	9.37917e-07	1.19859e-06	9.21361e-06	0	0.615385
k__Bacteria;p__Bacteroidetes;c__Bacteroidia;o__Bacteroidales;f__Bacteroidaceae;g__Bacteroides;s__acidifaciens	0	0	0	1.55091e-05	0	0	0	0	0	0	0	0	0	0.0769231
k__Bacteria;p__Bacteroidetes;c__Bacteroidia;o__Bacteroidales;f__Bacteroidaceae;g__Bacteroides;s__ovatus	0	0	0	0	0	0	0	0	0	0	1.40878e-05	0	0	0.0769231
k__Bacteria;p__Bacteroidetes;c__Bacteroidia;o__Bacteroidales;f__Porphyromonadaceae;g__Parabacteroides;s__	0	1.03675e-06	0	0	0	0	0	0	0	0	0	0	0	0.0769231
k__Bacteria;p__Bacteroidetes;c__Bacteroidia;o__Bacteroidales;f__Porphyromonadaceae;g__Parabacteroides;s__distasonis	0	0	0	0	0	1.95809e-06	0	0	0	0	0	0	0	0.0769231
k__Bacteria;p__Bacteroidetes;c__Bacteroidia;o__Bacteroidales;f__Prevotellaceae;g__Prevotella;s__	4.64626e-07	0	0	2.92443e-06	0	9.79e-07	0	0	0	0	0	0	0	0.230769
k__Bacteria;p__Bacteroidetes;c__Bacteroidia;o__Bacteroidales;f__Rikenellaceae;__;__	0	0	0	0	0	1.12713e-06	0	0	0	0	0	0	0	0.0769231
k__Bacteria;p__Bacteroidetes;c__Bacteroidia;o__Bacteroidales;f__Rikenellaceae;g__;s__	0.00552952	0.0118842	0.0171518	0.0131948	0.0055759	0.000911089	0.000174162	0.00587467	0.000271876	0.00244849	0.00118216	0.00183923	0.000165152	1
k__Bacteria;p__Bacteroidetes;c__Bacteroidia;o__Bacteroidales;f__Rikenellaceae;g__AF12;s__	2.2536e-06	7.65661e-07	2.11105e-06	4.65272e-06	0	3.91618e-06	0	0	0	3.51945e-06	7.74827e-06	5.21364e-06	0	0.615385
k__Bacteria;p__Bacteroidetes;c__Bacteroidia;o__Bacteroidales;f__Rikenellaceae;g__Alistipes;__	0	0	0	8.7733e-06	0	0	0	0	0	0	0	0	0	0.0769231
k__Bacteria;p__Bacteroidetes;c__Bacteroidia;o__Bacteroidales;f__Rikenellaceae;g__Alistipes;s__onderdonkii	0	1.03675e-06	0	0	0	0	0	0	0	0	0	0	0	0.0769231
k__Bacteria;p__Bacteroidetes;c__Bacteroidia;o__Bacteroidales;f__S24-7;g__;s__	0.355334	0.352126	0.373232	0.261438	0.330376	0.332159	0.37863	0.263094	0.400508	0.375361	0.46949	0.406976	0.279231	1
k__Bacteria;p__Bacteroidetes;c__Bacteroidia;o__Bacteroidales;f__[Barnesiellaceae];g__;s__	4.26409e-07	0	0	0	0	0	0	0	0	0	0	0	0	0.0769231
k__Bacteria;p__Bacteroidetes;c__Bacteroidia;o__Bacteroidales;f__[Odoribacteraceae];g__Odoribacter;s__	8.01569e-06	1.68445e-06	1.47774e-05	3.15048e-05	2.59854e-05	2.59447e-05	0	0	3.58429e-06	1.60486e-05	1.12702e-05	1.83939e-05	0	0.769231
k__Bacteria;p__Bacteroidetes;c__Bacteroidia;o__Bacteroidales;f__[Paraprevotellaceae];g__[Prevotella];s__	0	0	3.87026e-06	0	0	3.91618e-06	0	0	0	0	0	0	0	0.153846
k__Bacteria;p__Cyanobacteria;c__Chloroplast;__;__;__;__	9.56095e-07	0	0	0	0	0	0	0	0	0	0	0	0	0.0769231
k__Bacteria;p__Deferribacteres;c__Deferribacteres;o__Deferribacterales;f__Deferribacteraceae;g__Mucispirillum;s__schaedleri	2.038e-06	0	0	2.32636e-06	4.46354e-06	0	0	0	0	6.64786e-06	0	0	0	0.307692
k__Bacteria;p__Firmicutes;__;__;__;__;__	3.0376e-07	0	0	0	1.48785e-06	0	0	0	0	0	7.09146e-06	0	0	0.230769
k__Bacteria;p__Firmicutes;c__Bacilli;__;__;__;__	0	0	0	0	0	0	0	0	8.38526e-06	0	0	0	0	0.0769231
k__Bacteria;p__Firmicutes;c__Bacilli;o__Bacillales;f__Bacillaceae;__;__	2.47483e-05	0.00100767	0	0	6.70336e-05	0	0	7.51567e-05	4.77933e-05	0	0	0	0	0.384615
k__Bacteria;p__Firmicutes;c__Bacilli;o__Bacillales;f__Bacillaceae;g__Bacillus;__	0	0	0	0	1.53272e-05	0	0	0.000107792	0	0	0	0	0	0.153846
k__Bacteria;p__Firmicutes;c__Bacilli;o__Bacillales;f__Bacillaceae;g__Bacillus;s__	0	0	0	0	0	0	0	6.18871e-06	0	0	0	1.22888e-05	0	0.153846
k__Bacteria;p__Firmicutes;c__Bacilli;o__Bacillales;f__Bacillaceae;g__Bacillus;s__clausii	4.11121e-05	0	3.16658e-06	7.05413e-06	3.28e-06	0	0	0.0423927	0	0	0	0	5.82787e-06	0.461538
k__Bacteria;p__Firmicutes;c__Bacilli;o__Bacillales;f__Bacillaceae;g__Virgibacillus;__	1.22926e-06	0	0	0	0	0	0	0	0	0	0	0	0	0.0769231
k__Bacteria;p__Firmicutes;c__Bacilli;o__Bacillales;f__Listeriaceae;g__Listeria;__	0	1.22506e-06	0	0	0	0	0	4.12581e-06	0	0	0	0	0	0.153846
k__Bacteria;p__Firmicutes;c__Bacilli;o__Bacillales;f__Paenibacillaceae;g__Paenibacillus;s__lautus	3.29059e-06	0	0	0	0.113303	7.47023e-06	1.22883e-05	2.42042e-05	0	1.61611e-05	0	0	0	0.461538
k__Bacteria;p__Firmicutes;c__Bacilli;o__Bacillales;f__Planococcaceae;g__Sporosarcina;s__	0.000217062	0.00367211	3.9832e-05	0	3.05009e-05	0	0	8.50458e-05	7.60347e-06	0	0	0	0	0.461538
k__Bacteria;p__Firmicutes;c__Bacilli;o__Bacillales;f__Staphylococcaceae;g__Jeotgalicoccus;s__psychrophilus	0	1.34089e-06	1.48394e-05	0	3.9428e-05	0	0	0	0	0	0	0	0	0.230769
k__Bacteria;p__Firmicutes;c__Bacilli;o__Bacillales;f__Staphylococcaceae;g__Staphylococcus;__	2.13891e-05	2.03135e-05	1.10443e-05	2.24207e-05	0.000898021	2.57911e-05	0	0	2.32063e-05	3.28271e-06	8.64e-06	1.22888e-05	1.54522e-05	0.846154
k__Bacteria;p__Firmicutes;c__Bacilli;o__Bacillales;f__Staphylococcaceae;g__Staphylococcus;s__sciuri	5.07836e-05	6.0958e-05	4.60802e-05	0	0.00110368	0	0	1.28558e-05	8.68968e-06	0	0	0	0	0.461538
k__Bacteria;p__Firmicutes;c__Bacilli;o__Lactobacillales;__;__;__	0	0	0	0	0	0	0	0	0	0	0	1.20563e-07	0	0.0769231
k__Bacteria;p__Firmicutes;c__Bacilli;o__Lactobacillales;f__Aerococcaceae;__;__	2.8706e-05	8.10852e-06	0	0	0	0	0	0	0	0	0	0	0	0.153846
k__Bacteria;p__Firmicutes;c__Bacilli;o__Lactobacillales;f__Aerococcaceae;g__;s__	4.33094e-05	0.000969736	8.59123e-06	0	5.13307e-05	0	0	0.000227448	4.88795e-05	0	0	0	0	0.461538
k__Bacteria;p__Firmicutes;c__Bacilli;o__Lactobacillales;f__Enterococcaceae;g__Enterococcus;__	0.023609	0.00276454	0.000488823	0.00134953	0.00437645	0.000132325	0.000187651	0.0908129	0.00145809	0.000769618	0.000144686	0.000285357	0.00103646	1
k__Bacteria;p__Firmicutes;c__Bacilli;o__Lactobacillales;f__Lactobacillaceae;g__Lactobacillus;__	4.41431e-05	0	3.27213e-05	0.000136144	9.15776e-05	4.84627e-05	0	0	2.94708e-05	6.48409e-05	3.66282e-05	5.3626e-05	6.4265e-06	0.769231
k__Bacteria;p__Firmicutes;c__Bacilli;o__Lactobacillales;f__Lactobacillaceae;g__Lactobacillus;s__	0.00490136	0.0137826	0.00979604	0.00392916	0.0177551	0.00876195	0.00399496	0.00218307	0.00737257	0.00897741	0.00328506	0.00328159	0.00147985	1
k__Bacteria;p__Firmicutes;c__Bacilli;o__Lactobacillales;f__Lactobacillaceae;g__Lactobacillus;s__helveticus	0	2.76466e-06	0	0	0	0	0	0	0	0	0	0	0	0.0769231
k__Bacteria;p__Firmicutes;c__Bacilli;o__Lactobacillales;f__Streptococcaceae;g__Lactococcus;s__	0.0014631	0.00323359	0.00183721	0.00234904	0.0100574	0.000394709	0.000132954	0.00767754	0.000705798	0.000940331	0.000295422	0.000190708	0.000584103	1
k__Bacteria;p__Firmicutes;c__Bacilli;o__Lactobacillales;f__Streptococcaceae;g__Streptococcus;__	0	1.03675e-06	0	0	0	0	0	0	0	0	0	0	0	0.0769231
k__Bacteria;p__Firmicutes;c__Bacilli;o__Turicibacterales;f__Turicibacteraceae;g__Turicibacter;s__	0.00414554	0.00153575	0.00301011	0.00225315	0.000649253	3.345e-06	0	0.000134491	0.0021677	0.000252791	4.98877e-06	5.42536e-07	6.99099e-05	0.923077
k__Bacteria;p__Firmicutes;c__Clostridia;__;__;__;__	2.56587e-06	0	0	0	8.70168e-06	0	0	0	0	8.24297e-07	0	0	0	0.230769
k__Bacteria;p__Firmicutes;c__Clostridia;o__Clostridiales;__;__;__	0.0465222	0.058257	0.0587862	0.0485855	0.0585109	0.0536663	0.0510987	0.053836	0.0442608	0.0341009	0.0203078	0.0411804	0.0371512	1
k__Bacteria;p__Firmicutes;c__Clostridia;o__Clostridiales;f__;g__;s__	0.0461806	0.05097	0.0475218	0.0543752	0.0420158	0.0054278	0.010897	0.0221882	0.0290248	0.0184636	0.00408124	0.00578115	0.015333	1
k__Bacteria;p__Firmicutes;c__Clostridia;o__Clostridiales;f__Christensenellaceae;g__;s__	9.63681e-05	9.4625e-05	0.000116242	0.000142069	0.000129988	1.93732e-05	1.31962e-05	5.26268e-05	3.98247e-05	3.54021e-05	8.4e-06	2.32061e-05	1.55022e-05	1
k__Bacteria;p__Firmicutes;c__Clostridia;o__Clostridiales;f__Clostridiaceae;__;__	0.000135425	0	0	0	0	0	0	5.85826e-05	0	0	0	0	0	0.153846
k__Bacteria;p__Firmicutes;c__Clostridia;o__Clostridiales;f__Clostridiaceae;g__Candidatus Arthromitus;s__	0	0	2.11105e-06	0	0	0	0	0	0	0	0	0	0	0.0769231
k__Bacteria;p__Firmicutes;c__Clostridia;o__Clostridiales;f__Clostridiaceae;g__Clostridium;__	0.00882873	0.00348126	0.00173185	0.00138945	0.00211455	4.80229e-06	1.75126e-06	0.000167142	0.00341406	0.00027604	0	6.67236e-06	0.000219449	0.923077
k__Bacteria;p__Firmicutes;c__Clostridia;o__Clostridiales;f__Dehalobacteriaceae;g__Dehalobacterium;s__	0.00288181	0.00414124	0.00353988	0.00322896	0.00329088	0.00450213	0.00282195	0.00217562	0.00493252	0.00271846	0.00411369	0.00479472	0.00266771	1
k__Bacteria;p__Firmicutes;c__Clostridia;o__Clostridiales;f__Eubacteriaceae;g__Anaerofustis;s__	1.0074e-06	0	1.93653e-06	0	0	7.01288e-06	2.91876e-06	5.77093e-06	2.57285e-06	4.53808e-06	9.2019e-07	0	0	0.615385
k__Bacteria;p__Firmicutes;c__Clostridia;o__Clostridiales;f__Lachnospiraceae;__;__	0.0566931	0.0699105	0.0702351	0.0693639	0.0586962	0.0177352	0.022487	0.0230542	0.0380267	0.0355211	0.0253906	0.028129	0.0291502	1
k__Bacteria;p__Firmicutes;c__Clostridia;o__Clostridiales;f__Lachnospiraceae;g__;s__	0.000497957	0.000882593	0.000626676	0.000666881	0.000434827	2.8179e-05	0	0.000221537	0.000222826	0.000216776	2.57725e-05	1.03624e-05	0.000116553	0.923077
k__Bacteria;p__Firmicutes;c__Clostridia;o__Clostridiales;f__Lachnospiraceae;g__Anaerostipes;s__	4.42525e-05	3.61066e-05	3.38892e-05	0.000173063	2.8797e-05	0	0	0	0	1.78917e-05	0	0	0	0.461538
k__Bacteria;p__Firmicutes;c__Clostridia;o__Clostridiales;f__Lachnospiraceae;g__Blautia;__	0.000295148	0.000367039	0.000135873	0.00029255	0.000133254	0.000309079	0.000135751	0.000315971	0.000207668	0.000136821	0.000102938	0.000227886	0.000245891	1
k__Bacteria;p__Firmicutes;c__Clostridia;o__Clostridiales;f__Lachnospiraceae;g__Blautia;s__producta	0.00208409	0	0	0	0	1.05601e-05	0	0	0	0	0	5.5603e-06	0	0.230769
k__Bacteria;p__Firmicutes;c__Clostridia;o__Clostridiales;f__Lachnospiraceae;g__Clostridium;__	0	0	0	0	0	0	0	0.000810993	0	0	0	6.90824e-06	0	0.153846
k__Bacteria;p__Firmicutes;c__Clostridia;o__Clostridiales;f__Lachnospiraceae;g__Clostridium;s__aldenense	0	0	0	0	0	0	0	0.00141406	0	0	0	0	0	0.0769231
k__Bacteria;p__Firmicutes;c__Clostridia;o__Clostridiales;f__Lachnospiraceae;g__Clostridium;s__colinum	4.10942e-07	0	0	0	0	0	0	0	0	0	0	0	0	0.0769231
k__Bacteria;p__Firmicutes;c__Clostridia;o__Clostridiales;f__Lachnospiraceae;g__Coprococcus;s__	0.00425833	0.0037175	0.00450284	0.00872997	0.00247299	0.000508683	0.000519536	0.00168016	0.00352067	0.000875998	0.000344998	0.000729853	0.000587681	1
k__Bacteria;p__Firmicutes;c__Clostridia;o__Clostridiales;f__Lachnospiraceae;g__Dorea;__	5.57735e-05	0.000220473	4.41771e-05	6.23936e-05	2.05711e-05	0.000692727	0.000914666	0.00120725	0.000416419	0.00088287	0.00200149	0.00277275	0.000472328	1
k__Bacteria;p__Firmicutes;c__Clostridia;o__Clostridiales;f__Lachnospiraceae;g__Dorea;s__	0.000198053	0.000179732	0.000309409	0.000693662	0.0002124	3.20153e-06	0	2.96671e-05	6.56794e-05	3.04374e-05	6.823e-06	0	4.54414e-05	0.846154
k__Bacteria;p__Firmicutes;c__Clostridia;o__Clostridiales;f__Lachnospiraceae;g__[Ruminococcus];s__gnavus	0.0112408	0.0105278	0.0118425	0.00665765	0.00788506	0.0214551	0.0168764	0.00617893	0.0112779	0.0176089	0.0297985	0.0315225	0.0152065	1
k__Bacteria;p__Firmicutes;c__Clostridia;o__Clostridiales;f__Peptococcaceae;g__rc4-4;s__	0.0112213	0.00460213	0.00440066	0.00150144	0.00819567	0.00145723	0.00405431	0.00224906	0.0119332	0.00447121	0.00480493	0.00740692	0.00990117	1
k__Bacteria;p__Firmicutes;c__Clostridia;o__Clostridiales;f__Peptostreptococcaceae;__;__	0.00345148	0.00037044	4.84132e-06	0	0	1.21801e-05	8.65344e-06	0.000300634	0	0	1.07275e-05	0	1.56551e-05	0.615385
k__Bacteria;p__Firmicutes;c__Clostridia;o__Clostridiales;f__Peptostreptococcaceae;g__;s__	0.00476377	0.0034866	0.00179965	0.00346856	0.00201471	3.98265e-06	0	0.000229431	0.00196844	0.00134908	7.99062e-07	8.43944e-07	0	0.846154
k__Bacteria;p__Firmicutes;c__Clostridia;o__Clostridiales;f__Ruminococcaceae;__;__	0.0183966	0.0218121	0.0235332	0.0243385	0.0170195	0.00125121	0.000877758	0.0132376	0.00771437	0.00702826	0.00151164	0.00156176	0.00462612	1
k__Bacteria;p__Firmicutes;c__Clostridia;o__Clostridiales;f__Ruminococcaceae;g__;s__	0.0173978	0.0143454	0.02213	0.0167268	0.0180301	0.00442816	0.00357797	0.00961423	0.0102377	0.0107304	0.00912978	0.0072666	0.00869353	1
k__Bacteria;p__Firmicutes;c__Clostridia;o__Clostridiales;f__Ruminococcaceae;g__Butyricicoccus;s__pullicaecorum	0.000150601	0.000302974	0.000287864	0.000221722	0.000289226	1.61405e-05	0	7.81279e-05	4.37955e-05	4.37743e-05	0	0	0.000102815	0.769231
k__Bacteria;p__Firmicutes;c__Clostridia;o__Clostridiales;f__Ruminococcaceae;g__Clostridium;s__methylpentosum	0.00215451	0.00140881	0.00171068	0.00159317	0.00251801	0.000414469	0.000400924	0.000755254	0.00120196	0.000859959	0.000433241	0.000354013	0.000446221	1
k__Bacteria;p__Firmicutes;c__Clostridia;o__Clostridiales;f__Ruminococcaceae;g__Oscillospira;__	0.00150012	0.00100941	0.00141399	0.00251273	0.00106568	0.000493733	0.000681707	0.000608547	0.00114456	0.000797584	0.000537154	0.000477292	0.000445413	1
k__Bacteria;p__Firmicutes;c__Clostridia;o__Clostridiales;f__Ruminococcaceae;g__Oscillospira;s__	0.0489177	0.0461111	0.0439599	0.0448098	0.0416263	0.0170571	0.0100468	0.0302586	0.0367723	0.0194119	0.0109599	0.0176321	0.0214199	1
k__Bacteria;p__Firmicutes;c__Clostridia;o__Clostridiales;f__Ruminococcaceae;g__Ruminococcus;s__	0.010959	0.01105	0.0113955	0.0122289	0.0106666	0.00454626	0.00306596	0.00584625	0.00848908	0.00444789	0.00344282	0.00548975	0.00347044	1
k__Bacteria;p__Firmicutes;c__Clostridia;o__Clostridiales;f__[Mogibacteriaceae];g__;s__	0.00309282	0.00220984	0.002063	0.00373571	0.00234756	0.000268672	0.000212192	0.00166542	0.00165477	0.000808381	0.000348306	0.000420591	0.000651612	1
k__Bacteria;p__Firmicutes;c__Clostridia;o__Clostridiales;f__[Mogibacteriaceae];g__Anaerovorax;s__	0.000292256	0.00019048	0.000129693	0.000175726	0.000146392	2.014e-06	0	4.1534e-05	0.000179121	6.73819e-05	1.62647e-05	1.90352e-05	6.533e-06	0.923077
k__Bacteria;p__Firmicutes;c__Erysipelotrichi;o__Erysipelotrichales;f__Erysipelotrichaceae;__;__	0.0158536	0.0181661	0.0110931	0.0112986	0.0139989	0.00525295	0.00387901	0.0049871	0.00653824	0.00492966	0.00109973	0.0019513	0.00700745	1
k__Bacteria;p__Firmicutes;c__Erysipelotrichi;o__Erysipelotrichales;f__Erysipelotrichaceae;g__;s__	0.000160951	0.000131627	0.000219296	0.000253426	8.74575e-05	4.54739e-05	2.57379e-05	0.000303024	0.000130838	7.32592e-05	1.464e-05	7.05368e-05	2.89021e-05	1
k__Bacteria;p__Firmicutes;c__Erysipelotrichi;o__Erysipelotrichales;f__Erysipelotrichaceae;g__Allobaculum;s__	0.0318435	0.0231091	0.0186504	0.0232815	0.0388525	0.0664647	0.0498665	0.0118679	0.0392969	0.080235	0.117416	0.0614637	0.0653185	1
k__Bacteria;p__Firmicutes;c__Erysipelotrichi;o__Erysipelotrichales;f__Erysipelotrichaceae;g__Clostridium;s__cocleatum	0.00211736	0.00197468	0.00374525	0.000862066	0.00024324	0.000341723	0.000577405	0.00208778	0.00355464	0.000553364	0.000529518	0.000595663	0.000446363	1
k__Bacteria;p__Firmicutes;c__Erysipelotrichi;o__Erysipelotrichales;f__Erysipelotrichaceae;g__Coprobacillus;s__	0.000134533	0.000527125	0.000180946	0.00133832	0.000133434	5.02009e-05	0	0.000112756	0.000115272	7.17886e-05	1.40878e-06	1.68288e-05	1.22684e-05	0.923077
k__Bacteria;p__Firmicutes;c__Erysipelotrichi;o__Erysipelotrichales;f__Erysipelotrichaceae;g__[Eubacterium];s__dolichum	0	0	0	6.75156e-06	0	0	0	0	0	0	0	0	0	0.0769231
k__Bacteria;p__OD1;__;__;__;__;__	7.20974e-05	5.41763e-05	2.14677e-05	0.000141134	0.000159954	8.1033e-05	0.000124526	8.81524e-05	6.03384e-05	8.44382e-05	5.10415e-05	5.58501e-05	8.95119e-05	1
k__Bacteria;p__OD1;c__;o__;f__;g__;s__	0.000875657	0.000580936	0.000418409	0.000873641	0.00127324	0.000751166	0.00110637	0.000777572	0.00110866	0.000851503	0.000815907	0.00116231	0.000769869	1
k__Bacteria;p__Proteobacteria;__;__;__;__;__	1.10295e-05	7.96924e-06	0	0	3.2485e-05	0	2.22415e-05	0	5.72282e-05	2.29548e-05	2.32448e-05	0.000229222	8.73375e-05	0.692308
k__Bacteria;p__Proteobacteria;c__Alphaproteobacteria;__;__;__;__	1.56719e-06	0	0	0	0	0	0	0	0	0	0	0	0	0.0769231
k__Bacteria;p__Proteobacteria;c__Alphaproteobacteria;o__Rhizobiales;f__Methylobacteriaceae;g__Methylobacterium;s__adhaesivum	0	1.32407e-06	0	0	0	0	0	0	0	0	0	0	0	0.0769231
k__Bacteria;p__Proteobacteria;c__Alphaproteobacteria;o__Rickettsiales;__;__;__	0	0	0	0	0	0	0	4.68661e-06	0	0	0	0	0	0.0769231
k__Bacteria;p__Proteobacteria;c__Alphaproteobacteria;o__Rickettsiales;f__;g__;s__	0	0	0	0	0	0	0	0	7.96508e-07	0	0	0	0	0.0769231
k__Bacteria;p__Proteobacteria;c__Alphaproteobacteria;o__Rickettsiales;f__mitochondria;__;__	0	0	0	0	0	0	0	0	2.79509e-06	0	0	0	0	0.0769231
k__Bacteria;p__Proteobacteria;c__Alphaproteobacteria;o__Rickettsiales;f__mitochondria;g__;s__	9.51274e-05	2.76396e-05	2.64908e-05	0.00051212	0.000164134	0.000131535	9.96703e-05	0.000377189	6.10643e-05	7.00682e-05	2.24174e-05	7.90972e-05	0.00040556	1
k__Bacteria;p__Proteobacteria;c__Betaproteobacteria;o__Burkholderiales;__;__;__	5.9538e-07	0	0	0	0	0	0	0	0	0	0	0	0	0.0769231
k__Bacteria;p__Proteobacteria;c__Betaproteobacteria;o__Burkholderiales;f__Alcaligenaceae;g__Sutterella;s__	0.0248882	0.0302567	0.0280468	0.051599	0.0160407	0.0493319	0.045132	0.0340729	0.0363143	0.039341	0.0322295	0.0489992	0.0740421	1
k__Bacteria;p__Proteobacteria;c__Betaproteobacteria;o__Burkholderiales;f__Oxalobacteraceae;__;__	3.38367e-07	0	0	0	0	0	0	0	0	0	0	0	0	0.0769231
k__Bacteria;p__Proteobacteria;c__Betaproteobacteria;o__Burkholderiales;f__Oxalobacteraceae;g__Ralstonia;s__	0	0	0	0	2.55454e-06	0	0	0	0	0	0	0	0	0.0769231
k__Bacteria;p__Proteobacteria;c__Deltaproteobacteria;o__Desulfovibrionales;f__Desulfovibrionaceae;g__Desulfovibrio;s__C21_c20	2.32935e-06	0	4.22211e-06	1.86768e-05	1.41345e-05	4.4057e-06	0	0	6.37206e-06	8.358e-06	4.93072e-06	0	0	0.615385
k__Bacteria;p__Proteobacteria;c__Epsilonproteobacteria;o__Campylobacterales;f__Helicobacteraceae;g__Helicobacter;s__hepaticus	2.43986e-05	3.06264e-06	1.72403e-05	5.67839e-05	2.66006e-05	2.93714e-05	0	0	1.91162e-05	3.99087e-05	1.54965e-05	3.39739e-05	0	0.769231
k__Bacteria;p__Proteobacteria;c__Gammaproteobacteria;o__Enterobacteriales;f__Enterobacteriaceae;__;__	1.92969e-06	2.14385e-06	0	0	5.10908e-06	2.23e-06	0	1.11557e-05	0	0	0	2.85e-06	2.75421e-06	0.538462
k__Bacteria;p__Proteobacteria;c__Gammaproteobacteria;o__Pasteurellales;f__Pasteurellaceae;__;__	6.68e-07	0	0	0	0	0	0	0	0	0	0	0	0	0.0769231
k__Bacteria;p__Proteobacteria;c__Gammaproteobacteria;o__Pseudomonadales;f__Pseudomonadaceae;g__Pseudomonas;__	9.56095e-07	1.5446e-06	0	0	1.53272e-05	0	0	4.68661e-06	0	0	0	8.86287e-06	3.131e-06	0.461538
k__Bacteria;p__Proteobacteria;c__Gammaproteobacteria;o__Xanthomonadales;f__Xanthomonadaceae;g__Stenotrophomonas;s__geniculata	0	0	0	0	3.83181e-06	0	0	0	0	0	0	0	0	0.0769231
k__Bacteria;p__TM7;c__TM7-3;o__CW040;f__F16;g__;s__	9.29253e-07	0	3.16658e-06	5.84887e-06	0	0	0	0	2.78778e-06	0	0	0	0	0.307692
k__Bacteria;p__Tenericutes;c__Mollicutes;o__Anaeroplasmatales;f__Anaeroplasmataceae;g__Anaeroplasma;s__	0.000468434	3.0978e-05	0.000252782	9.30544e-06	0.000483939	1.028e-05	0.000137946	1.56509e-06	6.41002e-05	6.93849e-05	0	8.93767e-06	2.91393e-06	0.923077
k__Bacteria;p__Tenericutes;c__Mollicutes;o__RF39;f__;g__;s__	0.00275344	0.00163964	0.000961189	0.00163979	0.00139278	0.000692146	0.000733321	0.000570058	0.000606842	0.000850132	0.00105471	0.000730104	0.00264555	1
k__Bacteria;p__Verrucomicrobia;c__Verrucomicrobiae;o__Verrucomicrobiales;f__Verrucomicrobiaceae;g__Akkermansia;s__muciniphila	0.0954469	0.102528	0.105634	0.0931083	0.0822066	0.160092	0.152248	0.13485	0.0969185	0.145398	0.130954	0.133547	0.0895885	1
# of Unique OTUs detected in condition:	88	73	67	63	72	64	47	65	64	63	55	62	53
