# Supplementary material for: Safety and Modulatory Effects of Humanized Galacto-Oligosaccharides on the Gut Microbiome
Source: Front Nutr. 2021 Apr 7;8:640100. doi: 10.3389/fnut.2021.640100 (PMC8058378; doi:10.3389/fnut.2021.640100)
Supplement: Supplementary file 2 [file Table_3.XLSX]

## Sheet: Sheet1
Alpha Diversity
By Diet:
Diet	Overall p-val	Sig Level
Control	0.765	NS
GOS	0.384	NS
hGOS	0.629	NS
By Timepoint:
Timepoint	Overall p-val	Pairwise Comparisons	Adj p-val	Sig Level
14-days	0.00527	Control vs GOS	0.0094855	**
		Control vs hGOS	0.0210626	*
		GOS vs hGOS	0.91243	NS
21-days	0.00248	Control vs GOS	0.0046682	**
		Control vs hGOS	0.0078987	**
		GOS vs hGOS	0.97171	NS
28-days	0.511	Control vs GOS	0.479491	NS
		Control vs hGOS	0.854596	NS
		GOS vs hGOS	0.788937	NS
38-days	0.245	Control vs GOS	0.980246	NS
		Control vs hGOS	0.272392	NS
		GOS vs hGOS	0.359779	NS
Beta Diversity
By Diet:
PERMANOVA	F-stat	p-val	Sig Level
Overall	7.6463	0.001	***
Control vs GOS	8.2828	0.001	***
Control vs hGOS	10.082	0.001	***
GOS vs hGOS	2.1475	0.022	*
PERMDISP	F-stat	P-val	Sig Level
Overall	2.4732	0.08192	NS
Control vs GOS		0.28971	NS
Control vs hGOS		0.009	**
GOS vs hGOS		0.5375	NS
By Timepoint:
PERMANOVA	F-stat	p-val	Sig Level
Overall	1.9627	0.001	***
PERMDISP	F-stat	P-val	Sig Level
Overall	1.0369	0.3676	NS
